# Supplementary material for: Foliage of Tropical Trees and Shrubs and Their Secondary Metabolites Modify In Vitro Ruminal Fermentation, Methane and Gas Production without a Tight Correlation with the Microbiota
Source: Animals (Basel). 2022 Sep 30;12(19):2628. doi: 10.3390/ani12192628 (PMC9559637; doi:10.3390/ani12192628)
Supplement: Supplementary file 1 [file animals-12-02628-s001.zip]

Archive with 1 entries (1 files):
- Supplementary Table S1. Primers.pdf
